# Supplementary material for: Metabolic Heterogeneity in Diffuse Large B-Cell Lymphoma Cells Reveals an Innovative Antimetabolic Combination Strategy
Source: Cancers (Basel). 2025 Jan 24;17(3):394. doi: 10.3390/cancers17030394 (PMC11816127; doi:10.3390/cancers17030394)
Supplement: Supplementary file 1 [file cancers-17-00394-s001.zip]

Archive with 1 entries (1 files):
- cancers-3357279-supplementary.pdf
